# Supplementary material for: A Red-Emission Fluorescent Probe for Intracellular Biothiols and Hydrogen Sulfide Imaging in Living Cells
Source: Molecules. 2024 Mar 31;29(7):1572. doi: 10.3390/molecules29071572 (PMC11013660; doi:10.3390/molecules29071572)
Supplement: Supplementary file 1 [file molecules-29-01572-s001.zip]

Archive with 1 entries (1 files):
- molecules-2876523-supplementary.pdf
